# Supplementary material for: Interactions with microbial consortia have variable effects in organic carbon and production of exometabolites among genotypes of Populus trichocarpa
Source: Plant Direct. 2023 Nov 21;7(11):e544. doi: 10.1002/pld3.544 (PMC10660807; doi:10.1002/pld3.544)
Supplement: Supplementary file 1 — Data S1 Supporting Information. [file PLD3-7-e544-s002.xlsx]

## Sheet: Sheet1
Medium m/z	Medium RT	Compound ID	KEGG ID	Formula
215.033	7.511	2-C-Methyl-D-erythritol 4-phosphate	C11434	C5H13O7P
175.061	12.964	2-Isopropylmalate	C02504	C7H12O5
115.04	12.353	2-Oxoisovalerate	C00141	C5H8O3
117.055	11.512	3-Hydroxyisovalerate	C20827	C5H10O3
182.046	12.839	4-Pyridoxate	C00847	C8H9NO4
263.129	15.225	Abscisate	C06082	C15H20O4
173.009	12.763	Aconitate	C00417|C02341	C6H6O6
426.023	13.328	ADP	C00008	C10H15N5O10P2
145.014	11.631	alpha-Ketoglutarate	C00026	C5H6O5
130.087	2.575	aminocaproic acid	aminocaproic acid	C6H13NO2
129.019	12.035	Citraconate	C02226	C5H6O4
191.02	12.093	Citrate/isocitrate	C00158|C00311	C6H8O7
242.078	1.79	Cytidine	C00475	C9H13N3O5
226.083	2.001	deoxycytidine	C00881	C9H13N3O4
341.109	1.629	Disaccaride	C00089|C01083	C12H22O11
152.072	1.343	Dopamine	C03758	C8H11NO2
115.003	12.164	Fumarate	C00122	C4H4O4
146.045	3.075	Glutamate	C00025	C5H9NO4
145.062	1.481	Glutamine	C00064	C5H10N2O3
131.035	10.71	glutaric acid	C00489	C5H8O4
181.051	10.025	Homovanillic acid (HVA)	C05582	C9H10O4
137.024	10.762	Hydroxybenzoate	C00156|C00587	C7H6O3
131.071	13.618	Hydroxyisocaproic acid	HMDB00746	C6H12O3
209.118	16.836	Jasmonate	C08491	C12H18O3
188.035	13.649	Kynurenic acid	C01717	C10H7NO3
130.087	2.58	Leucine/Isoleucine	C00123|C00407	C6H13NO2
133.014	11.103	Malate	C00149|C00497|C00711	C4H6O5
145.05	11.211	methyl glutaric acid	HMDB0000752	C6H10O4
131.035	10.71	methyl succinic acid	HMDB0001844	C5H8O4
147.066	7.866	Mevalonate	C00418	C6H12O4
220.083	1.379	N-Acetylglucosamine	C00140	C8H15NO6
188.056	11.491	N-Acetylglutamate	C00624	C7H11NO5
187.072	7.161	N-Acetylglutamine	HMDB06029	C7H12N2O4
122.025	10.545	Nicotinate	C00253	C6H5NO2
367.017	13.265	Orotidine-5'-phosphate	C01103	C10H13N2O11P
218.103	10.372	Pantothenate	C00864	C9H17NO5
128.035	7.191	Pyroglutamic acid	C01879|C02237	C5H7NO3
137.024	14.67	Salicylate	C00805	C7H6O3
117.019	9.957	Succinate/Methylmalonate	C00042|C02170	C4H6O4
168.981	13.389	Sulfolactate	C02914|C11499|C11537|C17205	C3H6O6S
175.025	12.399	tricarballylic acid	tricarballylic acid	C6H8O6
323.029	10.584	UMP	C00105	C9H13N2O9P
207.077	10.975	UNKNOWN	UNKNOWN	C10H12N2O3
111.02	2.294	Uracil	C00106	C4H4N2O2
243.062	2.221	Uridine	C00299	C9H12N2O6
116.071	1.609	Valine/betaine	C00183/C00719	C5H11NO2
283.068	7.553	Xanthosine	C01762	C10H12N4O6
