# Supplementary material for: Interactions with microbial consortia have variable effects in organic carbon and production of exometabolites among genotypes of Populus trichocarpa
Source: Plant Direct. 2023 Nov 21;7(11):e544. doi: 10.1002/pld3.544 (PMC10660807; doi:10.1002/pld3.544)
Supplement: Supplementary file 2 — Data S2 Supporting Information. [file PLD3-7-e544-s001.xlsx]

## Sheet: Plant Phenotypes
		Control (no microbial consortium)					Microbial consortium inoculated
Genotype	Phenotype	n	min	max	mean	sd	n	min	max	mean	sd
BESC-2	Diameter (mm)	4	7.66	10.92	9.325	1.333	4	9.14	9.95	9.562	0.369
BESC-2	Dry Weight (g) of Primary Growth	4	2.388	7.254	4.637	2.421	4	1.36	12.11	5.844	4.897
BESC-2	Dry Weight (g) of Root	4	0.624	2.326	1.459	0.885	4	0.313	4.177	1.836	1.764
BESC-2	Dry Weight (g) of Secondary Growth	3	0.187	1.397	0.926	0.648	2	1.903	3.791	2.847	1.335
BESC-2	Dry Weight (g) of Shoot	4	2.575	8.449	5.332	3.09	4	1.36	15.901	7.268	6.705
BESC-2	Growth Rate (mm/day)	4	3.231	6.269	4.99	1.462	4	2.808	8.731	5.476	2.637
BESC-2	Height (mm)	4	168	326	259.5	76.024	4	146	454	284.75	137.146
BESC-2	New Growth (g)	4	3.347	10.563	6.79	3.955	4	1.673	20.078	9.104	8.467
BESC-2	Ratio of Secondary to Primary Growth	3	0.078	0.228	0.157	0.075	2	0.261	0.313	0.287	0.037
BESC-2	Root (%)	4	18.342	23.614	21.259	2.508	4	18.709	20.804	19.707	0.9
BESC-2	Sprout Diameter: Cutting Diameter	4	0.446	0.802	0.598	0.177	4	0.418	0.863	0.606	0.213
BESC-2	Sprout Diamter (mm)	4	4.14	6.51	5.435	1.09	4	4.06	8.44	5.805	2.103
BESC-2	Vegetative Growth Rate (mm/day)	4	0.25	0.5	0.375	0.114	4	0.312	0.625	0.453	0.164
BESC-286	Diameter (mm)	4	6.61	13.07	9.578	3.167	3	5.62	8.51	7.457	1.596
BESC-286	Dry Weight (g) of Primary Growth	4	4.574	13.891	9.753	4.496	3	2.975	10.135	5.603	3.942
BESC-286	Dry Weight (g) of Root	4	1.65	5.294	3.845	1.756	3	1.038	4.48	2.255	1.93
BESC-286	Dry Weight (g) of Secondary Growth	4	0.388	3.446	1.895	1.319	3	0.085	1.245	0.502	0.645
BESC-286	Dry Weight (g) of Shoot	4	4.962	16.562	11.648	5.732	3	3.06	11.38	6.105	4.587
BESC-286	Growth Rate (mm/day)	4	3.942	7.962	6.192	1.932	3	2.808	5.942	4.058	1.661
BESC-286	Height (mm)	4	205	414	322	100.462	3	146	309	211	86.366
BESC-286	New Growth (g)	4	6.612	21.856	15.494	7.482	3	4.098	15.86	8.36	6.516
BESC-286	Ratio of Secondary to Primary Growth	4	0.085	0.263	0.175	0.073	3	0.029	0.123	0.066	0.05
BESC-286	Root (%)	4	24.222	26.733	25.056	1.164	3	24.351	28.247	25.976	2.027
BESC-286	Sprout Diameter: Cutting Diameter	4	0.659	0.839	0.752	0.083	3	0.66	0.856	0.763	0.098
BESC-286	Sprout Diamter (mm)	4	5.3	8.61	7.01	1.591	3	4.81	6.59	5.613	0.903
BESC-286	Vegetative Growth Rate (mm/day)	4	0.25	0.375	0.312	0.051	3	0.188	0.25	0.208	0.036
BESC-821	Diameter (mm)	4	7.34	11.77	9.113	1.882	4	7.17	8.63	7.873	0.678
BESC-821	Dry Weight (g) of Primary Growth	4	2.5	10.105	6.822	3.224	4	2.941	4.951	3.962	0.868
BESC-821	Dry Weight (g) of Root	4	0.804	3.976	2.866	1.44	4	1.131	2.299	1.552	0.55
BESC-821	Dry Weight (g) of Secondary Growth	4	0.669	9.648	4.554	3.735	4	1.313	3.073	2.188	0.875
BESC-821	Dry Weight (g) of Shoot	4	3.169	19.753	11.376	6.817	4	4.513	7.744	6.15	1.655
BESC-821	Growth Rate (mm/day)	4	2.788	6.827	5.183	1.746	4	3.115	4.269	3.793	0.487
BESC-821	Height (mm)	4	145	355	269.5	90.78	4	162	222	197.25	25.316
BESC-821	New Growth (g)	4	3.973	23.729	14.242	8.152	4	5.659	10.043	7.702	2.164
BESC-821	Ratio of Secondary to Primary Growth	4	0.268	0.955	0.576	0.284	4	0.361	0.711	0.543	0.143
BESC-821	Root (%)	4	16.756	23.277	20.647	2.888	4	18.077	22.892	19.957	2.164
BESC-821	Sprout Diameter: Cutting Diameter	4	0.598	0.768	0.677	0.08	4	0.508	0.78	0.641	0.118
BESC-821	Sprout Diamter (mm)	4	4.39	7.32	6.15	1.248	4	4.19	5.59	4.998	0.585
BESC-821	Vegetative Growth Rate (mm/day)	4	0.375	0.5	0.453	0.06	4	0.438	0.5	0.453	0.031
SKWE24-4	Diameter (mm)	4	8.93	11.16	10.12	0.938	4	8.89	11.24	9.848	0.993
SKWE24-4	Dry Weight (g) of Primary Growth	4	12.792	15.162	13.998	1.024	4	9.692	13.394	11.471	1.514
SKWE24-4	Dry Weight (g) of Root	4	3.869	5.638	4.63	0.755	4	3.09	4.902	4.09	0.794
SKWE24-4	Dry Weight (g) of Secondary Growth	4	2.875	4.917	3.757	0.963	4	2.097	4.499	3.107	1.01
SKWE24-4	Dry Weight (g) of Shoot	4	15.667	19.337	17.755	1.584	4	12.731	16.189	14.578	1.719
SKWE24-4	Growth Rate (mm/day)	4	6.135	7.365	6.543	0.576	4	5.442	6.846	6.25	0.654
SKWE24-4	Height (mm)	4	319	383	340.25	29.949	4	283	356	325	34.01
SKWE24-4	New Growth (g)	4	19.968	23.24	22.385	1.612	4	15.821	21.091	18.668	2.277
SKWE24-4	Ratio of Secondary to Primary Growth	4	0.212	0.361	0.268	0.068	4	0.184	0.395	0.275	0.098
SKWE24-4	Root (%)	4	16.672	24.381	20.717	3.196	4	19.531	25.028	21.834	2.755
SKWE24-4	Sprout Diameter: Cutting Diameter	4	0.799	0.98	0.872	0.077	4	0.736	0.849	0.815	0.053
SKWE24-4	Sprout Diamter (mm)	4	8.6	8.92	8.768	0.133	4	7.55	8.27	7.982	0.306
SKWE24-4	Vegetative Growth Rate (mm/day)	4	0.562	0.625	0.578	0.031	4	0.5	0.625	0.562	0.051
